# Supplementary material for: A Pelagic Microbiome (Viruses to Protists) from a Small Cup of Seawater
Source: Viruses. 2017 Mar 17;9(3):47. doi: 10.3390/v9030047 (PMC5371802; doi:10.3390/v9030047)
Supplement: Supplementary file 1 [file viruses-09-00047-s001.zip]

Archive with 5 entries (5 files):
- Supplementary revised/Supplementary_Figure1.docx
- Supplementary revised/Supplementary_Figure2.docx
- Supplementary revised/Supplementary_Figure3.docx
- Supplementary revised/Supplementary_Table1.xlsx
- Supplementary revised/Supplementary_Table2.xlsx
