# Supplementary material for: A Pelagic Microbiome (Viruses to Protists) from a Small Cup of Seawater
Source: Viruses. 2017 Mar 17;9(3):47. doi: 10.3390/v9030047 (PMC5371802; doi:10.3390/v9030047)
Supplement: Supplementary file 1 [file viruses-09-00047-s001.zip › Supplementary revised/Supplementary_Table1.xlsx]

## Sheet: Supp-tab-1-unique16s-unique18s
18s species presents only at T0	16s species presents only at T0
Acanthamoeba castellanii	Acanthopleuribacter pedis	Cucumis sativus	Leucothrix	Roseobacter sp. QSSC9-8	uncultured Oceanibaculum sp.
Amphibelone anomala	Achromatium minus	Curvibacter	Liberibacter crescens BT-1	Roseobacter sp. SDT2S7	uncultured Oscillatoriales cyanobacterium
Amphidinium belauense	Achromatium oxaliferum	Cyanidium caldarium	Limibacter	Roseomonas	uncultured Paracoccus sp.
Amphora cf. proteus	Achromatium sp. JD1	cyanobacterium SC-1	Limnobacter	Rubidimonas	uncultured Pelobacter sp.
Andalucia incarcerata	Achromobacter	Cytophaga-like bacterium QSSC1-18	Limnothrix	Sagittula	uncultured Photobacterium sp.
Ankistrodesmus sp. Mary 8/18 T-2w	Acidimicrobiaceae	Cytophaga sp. I-545	Lishizhenia tianjinensis	Salinibacter	uncultured Pirellula sp.
Anurofeca sp. LAH-2003	Acidiphilium	Deinococcus	Loktanella salsilacus	Salinisphaera	uncultured Piscirickettsia sp.
Apatococcus lobatus	Acidobacteriaceae	Delphineis sp. CCMP1095	LPP-group cyanobacterium QSSC5cya	Salinisphaera orenii MK-B5	uncultured Planctomyces sp.
Apicomplexa	Acidobacterium	delta proteobacterium enrichment culture clone VNABa05	Luteibacter	Salinisphaeraceae	uncultured Planctomycetaceae bacterium
Aureococcus anophagefferens	Actibacterium mucosum	delta proteobacterium PSCGC 5342	Magnetovibrio	Sandaracinobacter	uncultured Pleurocapsa sp.
Beroe ovata	Actinobacillus	denitrifying bacterium enrichment culture clone NOB_2_C8	Marine Methylotrophic Group 2	Sandaracinus	uncultured Polyangiaceae bacterium
Betula platyphylla	Actinobacteria bacterium canine oral taxon 376	Dermacoccus nishinomiyaensis	Marine Methylotrophic Group 3	Sandarakinorhabdus	uncultured Prochloron sp.
Blastocystis sp. C12	Actinomyces	Desulfarculus	Marinobacter lutaoensis	Schleiferia	uncultured Pseudoalteromonas sp.
Blastodinium mangini	Aeromonas sp. RR8	Desulfatirhabdium	Marinobacterium jannaschii	secondary endosymbiont of Amonostherium lichtensioides	uncultured Pseudomonadales bacterium
Blastodinium sp. 2 CAdS-2011	Aeromonas veronii	Desulfobacca	Marinovum	secondary endosymbiont of Aphalaroida inermis	uncultured Ralstonia sp.
Botryococcus sp. UTEX 2629	Agaricicola	Desulfobacterium	Mariprofundaceae	secondary endosymbiont of Calophya schini	uncultured Rheinheimera sp.
Brassica rapa	Agarivorans albus	Desulfobacterium indolicum	Mariprofundus	Sedimentibacter	uncultured Rhodospirillales bacterium
Bucegia romanica	Agrobacterium tumefaciens	Desulfocella	Marivita	Selenomonas	uncultured SAR156 cluster gamma proteobacterium
Cavostelium apophysatum	Ahrensia kielensis	Desulfococcus	Marixanthomonas	Serratia	uncultured Sediminibacterium sp.
Chaetoceros	Alexandrium tamarense	Desulfococcus multivorans	Meganema	Serratia symbiotica str. Tucson	uncultured Shewanella sp.
Chloromonas insignis	Algimonas	Desulfohalobiaceae	Merismopedia punctata PMC242.05	Shewanella sp. AK55	uncultured Sodalis sp.
Chlorophyta sp. CCMP1407	Algimonas porphyrae	Desulfomicrobium orale	Mesonia	Shewanella sp. enrichment culture clone PKWE30-13	uncultured spirochete
Chrysochromulina campanulifera	Alkaliphilus	Desulfomicrobium sp. enrichment culture clone LDC-15	Mesorhizobium ciceri	Shewanella sp. KJF13-1	uncultured sulfur-oxidizing symbiont bacterium
Chrysophyceae	alpha proteobacterium HTA473	Desulfomonile	Methylocaldum	Sinorhizobium sp. JNVU AN2	uncultured Sulfurovum sp.
Cicer arietinum	alpha proteobacterium MBIC3035	Desulfonatronobacter	Methylococcaceae	Skermanella	uncultured SUP05 cluster bacterium
Coccolithus pelagicus	alpha proteobacterium ML-126	Desulfonatronovibrio thiodismutans	Methylocystis	Sphingomonadaceae	uncultured Syntrophaceae bacterium
Coccomyxa parasitica	alpha proteobacterium MN-5	Desulfonatronum thioautotrophicum	Methylohalobius	Sphingomonas sp. JS8(2011)	uncultured Syntrophobacter sp.
Cochlodinium	Anaerococcus	Desulfonema ishimotonii	Methylomicrobium agile	Sphingopyxis sp. 14C-7	uncultured Thalassobius sp.
Collozoum pelagicum	Anaplasmataceae	Desulforegula	Methylorosula	Sphingopyxis sp. BB24	uncultured Thalassolituus sp.
Cosmarium protractum	Ancalomicrobium	Desulforhabdus	Methylosinus trichosporium	Spiribacter salinus M19-40	uncultured Thermoactinomyces sp.
Cryptophyta sp. SL64/78sp	Anderseniella	Desulfosporosinus	Microbacterium	Spirulina subsalsa	uncultured Thermus/Deinococcus group bacterium
Cryptosporidium sp.	Anoxybacillus	Desulfothermus naphthae	Microbacterium soli	Spirulina subsalsa IAM M-223	uncultured Thiomicrospira sp.
Cyclotella	Antithamnion sp.	Desulfovibrionaceae	Microbacterium sp. YRR08	Sporichthya	uncultured Tistrella sp.
Desmarestia viridis	Arctic sea ice bacterium ARK10036	Desulfovirga	Microbulbifer maritimus	Stakelama sp. JC126	uncultured Ulvibacter sp.
Diaphanoeca	Arsenophonus	Desulfurella	Micrococcus	Stella	uncultured Verrucomicrobium sp.
Diaphanoeca grandis	Arthrobacter sp. L-6	Desulfurivibrio	Micrococcus sp. VKRKCo13	Steroidobacter	Variovorax paradoxus
Diatoma cf. tenuis	Aspergillus clavatoflavus	Desulfuromusa	Microcystis	Streptomyces sp. AV050	Verminephrobacter
Dictyocha speculum	Azoarcus	Devosia	Microcystis elabens	Streptomyces sp. CLS45	Vibrio aestuarianus
Dinobryon sertularia	Azomonas insignis	Diaphorobacter	Micromonospora	Sulfobacillus	Vibrio agarivorans
Dixoniella grisea	Azospira	Dichotomicrobium	Moorea producens NAC8-48	Sulfuricella	Vibrio campbellii
Dothideales	Bacillales	Dinoroseobacter shibae	Moraxella sp. MOR44	Sunxiuqinia	Vibrio coralliilyticus
Dunaliella bardawil	Bacillus azotoformans LMG 9581	Dokdonia	Muricauda	Sutterella	Vibrio marisflavi CECT 7928
Echinamoeba	Bacillus megaterium	Donghicola	Mycoplasma	Synechococcus sp. MBIC10613	Vibrio mytili
Fabomonas tropica	Bacillus sp. 7-8	Ectothiorhodospira sp. 'Bogoria Red'	Mycoplasma aquilae ATCC BAA-1896	Synechococcus sp. MW10#1	Vibrio parahaemolyticus
Flintiella sanguinaria	Bacillus sp. B10 ZZ-2008	Elusimicrobia	Mycoplasma oxoniensis	Synergistales	Vibrio sp. 0208F2
Fragilariales	bacterium 20N1	endosymbiont of Acanthamoeba sp. UWC36	Nannochloropsis oceanica	Syntrophaceae	Vibrio sp. 3d
Freshwater Choanoflagellates 1	bacterium BW3PhS19	endosymbiont of Columbicola baculoides	Nautilia	Syntrophobacter	Vogesella
Gracilariopsis chorda	bacterium DG1021	endosymbiont of Columbicola macrourae	Neisseriaceae	Tabrizicola	Woodsholea
Gromia	bacterium DG1026	Enhygromyxa salina	Neorickettsia	Taibaiella	Xanthobacillum maris
Guillardia theta	bacterium EJ10-97	Enterobacter sp. NCCP-195	Nesterenkonia sp. DSM 27373	Terrabacter	Xanthomonas
Haliclona sp. OGL2003	bacterium Ellin5257	Enterobacteriaceae	Nicotiana sylvestris	Terrestrial Miscellaneous Gp(TMEG)	Xenorhabdus japonica
Halimeda renschii	bacterium endosymbiont of Ischnodemus sabuleti	Enterobacteriaceae bacterium secondary endosymbiont of Crisicoccus azaleae	Nitriliruptoraceae	Terrimonas	Zooshikella ganghwensis DSM 15267
Haliommatidium sp.	bacterium endosymbiont of Lipoptena depressa	enterobacterium dtb112	Nitrosomonas	Tetraselmis cordiformis	Zymomonas mobilis subsp. francensis
Halostylodinium	bacterium endosymbiont of Osedax mucofloris	Enterovibrio nigricans	Nitrospirales	Thalassomonas loyana	Zymomonas mobilis subsp. mobilis str. CP4 = NRRL B-14023
Haptolina brevifila	bacterium enrichment culture clone BBMC-4	Erwinia	Oceaniserpentilla	Thalassomonas sp. CL-22
Hedychium	bacterium enrichment culture clone CBNH_1102_HA1_BOTTOM_10	Erythrobacteraceae	Oceanospirillaceae	Thalassomonas sp. PaD1.04
Hemiselmis brunnescens	bacterium enrichment culture clone EB27.11	Eubacterium infirmum	Olavius loisae endosymbiont 3	Thiofaba
Hepatozoon sp. Boiga	bacterium enrichment culture clone EtOH-57	Euglena gracilis	Oleispira lenta	Thiohalobacter
Histioneis sp. FTL62	bacterium enrichment culture clone LA29	Euglena proxima	Oligosphaeria	Thiohalospira alkaliphila
Holmsella pachyderma	bacterium enrichment culture clone R4-32B	Euptilota molle	Orenia sivashensis	Tissierella
Kentrophoros gracilis	bacterium enrichment culture clone SBII3	Euzebya	Ornatilinea	Truepera
Kupea martinetugei	bacterium enrichment culture clone Tol_7	Ferrimonas sp. EF3B-B688	Oscillatoria sp. LEGE 05292	Tsukamurella paurometabola
Leucolepis menziesii	bacterium GLA1	Ferriphaselus	Oscillatoria spongeliae SI04-46	uncultured Acidimicrobidae bacterium
Lotus japonicus	bacterium IS6	Fibrobacterales	Ottowia	uncultured Acidimicrobineae bacterium
Marine Choanoflagellates 1	bacterium SH5-11	Fibrobacteria	Paenibacillaceae	uncultured Acidobacteriaceae bacterium
Microporella ciliata	Bacteroidetes bacterium CNX-216	Filomicrobium	Paenibacillus sp. WP7	uncultured Acidobacterium sp.
Mnium hornum	Bangiopsis subsimplex	Flammeovirgaceae	Pannonibacter phragmitetus	uncultured Acinetobacter sp.
Monomastix minuta	Bartonella	Flavobacteria bacterium CC-AMO-30D	Parabacteroides	uncultured Aeromonas sp.
Monosporus pedicellatus	Bathymodiolus brooksi gill symbiont	Flavobacteriaceae bacterium Hel_I_10	Paracoccus-like sp. V4.BP.10	uncultured Alicyclobacillaceae bacterium
Musa acuminata subsp. malaccensis	Beggiatoa	Flavobacteriaceae bacterium JBKA-6	Paraliobacillus ryukyuensis	uncultured Antarctic sea ice bacterium
Nematoda environmental sample	Beijerinckiaceae	Flavobacteriaceae bacterium LPK5	Parvularcula	uncultured Arcobacter sp.
Neorhodella cyanea	benzene mineralizing consortium clone SB-30	Flavobacterium columnare	Patulibacter	uncultured Azomonas sp.
Nicotiana sylvestris	Bisgaard Taxon 37	Flavobacterium enshiense DK69	Pediococcus pentosaceus	uncultured Bacteriovorax sp.
Nitzschia communis	Blastocatella	Flavobacterium sp. HME6133	Pelagibacterium	uncultured bacterium gp1
Oblongichytrium sp. HK9	Blochmannia endosymbiont of Opisthopsis haddoni 244	Flavobacterium sp. WB 3.1-78	Perlucidibaca	uncultured bacterium HERMI11
Paragordionus dispar	Bowmanella pacifica	Flavobacterium sp. WB3.4-76	Persicobacter sp. JZB09	uncultured bacterium HF0770_08F21
Pelagococcus subviridis	Bowmanella sp. UDC354	Fonticella tunisiensis	Phaeodactylum tricornutum	uncultured bacterium KM3-23-D4
Penium margaritaceum	Brachybacterium	Francisella sp. 10HP457	Planktothrix sp. PCC 9214	uncultured bacterium KM3-69-D9
Peridinium willei	Brumimicrobium	Frigoribacterium	Polaribacter sp. SM1202	uncultured bacterium tbr1-3
Pfiesteria-like sp. F525Jul02	Buchnera aphidicola (Takecallis arundicolens)	Gaiellales	Polynucleobacter	uncultured Banisveld landfill bacterium BVB22
Phaeodactylum tricornutum	Calothrix	Galbibacter sp. NBRC 101636	Ponticaulis koreensis DSM 19734	uncultured Beggiatoa sp.
Phagocata ullala	Campylobacter	Gallionella	Prasinococcus capsulatus	uncultured Bradyrhizobiaceae bacterium
Phaseolus vulgaris	Candidate division BRC1	gamma proteobacterium endosymbiont of Pseudococcus viburni	Pricia	uncultured Caldilinea sp.
Pinus taeda	Candidate division SR1	gamma proteobacterium enrichment culture clone DT-1983	primary endosymbiont of Pseudolynchia canariensis	uncultured candidate division OS-K bacterium
Porphyridium aerugineum	Candidate division WS3	gamma proteobacterium MOLA 531	Prochlorothrix hollandica PCC 9006	uncultured candidate division TG3 bacterium
Prorocentrum consutum	Candidatus Accumulibacter	Gangjinia	Propionibacterium	uncultured candidate division WS5 bacterium
Prorocentrum glenanicum	Candidatus Anammoxoglobus propionicus	Gangjinia marincola	Proteiniborus	uncultured Caulobacterales bacterium
Prorocentrum rhathymum	Candidatus Ancillula trichonymphae	Gemella	Pseudendoclonium akinetum	uncultured Cellvibrio sp.
Protaspa	Candidatus Blochmannia	Gemmatimonadaceae	Pseudoalteromonas espejiana	uncultured Chlorobiales bacterium
Protaspis sp. CC-2009c	Candidatus Blochmannia rufipes	Gemmatimonadetes	Pseudoalteromonas sp. avm16	uncultured Chloroflexaceae bacterium
Pseudo-nitzschia cuspidata	Candidatus Branchiomonas	Geobacillus	Pseudoalteromonas sp. BCw029	uncultured Clostridiaceae bacterium
Pseudo-nitzschia seriata	Candidatus Cryptoprodotis polytropus	Gilvibacter	Pseudoalteromonas sp. BSi20680	uncultured Clostridiales bacterium
Pseudopedinella	Candidatus Curculioniphilus buchneri	Gilvimarinus	Pseudoalteromonas sp. BSw20514	uncultured Comamonadaceae bacterium
Psilopilum laevigatum	Candidatus Ecksteinia adelgidicola	Glaciecola sp. Za3-19	Pseudoalteromonas sp. BSw21454	uncultured compost bacterium
Pyrenomonas salina	Candidatus Endoecteinascidia frumentensis	Gloeocalita	Pseudoalteromonas sp. DS-12	uncultured Crocinitomix sp.
Pyrosoma atlanticum	Candidatus Marithrix	Granulicella	Pseudoalteromonas sp. WZUC10	uncultured Dechloromarinus sp.
Rheomorpha neiswestonovae	Candidatus Methylomirabilis	Guillardia theta	Pseudoalteromonas tunicata	uncultured Deinococcales bacterium
Rhizamoeba saxonica	Candidatus Photodesmus katoptron Akat1	Haemophilus	Pseudomonas guineae	uncultured Delftia sp.
Riccia huebeneriana subsp. sullivantii	Candidatus Profftia virida	Halalkalicoccus paucihalophilus	Pseudomonas poae	uncultured Desulfobulbus sp.
Saccamoeba limax	Candidatus Purcelliella pentastirinorum	Haliangium tepidum	Pseudomonas sp. CB-11	uncultured Desulfomicrobium sp.
Savillea micropora	Candidatus Stammerula sp. of Acanthiophilus helianthi	Halochromatium	Pseudomonas sp. HC1-18	uncultured Desulfovibrionaceae bacterium
Scenedesmaceae sp. Tow 9/21 P-14w	Candidatus Thiobios	Halomonadaceae bacterium PH27A	Pseudomonas sp. PHAs045	uncultured Devosia sp.
Schizoplasmodium cavostelioides	Candidatus Zinderia insecticola	Haloplasma	Pseudoruegeria	uncultured Ectothiorhodospiraceae bacterium
Scrippsiella sp. SCKS 0701	Capnocytophaga cynodegmi	Halothiobacillus	Pseudoscourfieldia sp. Nak	uncultured Enterococcus sp.
Sesamum indicum	Catenovulum	Halyomorpha halys symbiont	Pseudoteredinibacter	uncultured eubacterium CHA3-117
Sinophysis stenosoma	Celerinatantimonas	Helicobacteraceae	Psychromonas	uncultured Ferruginibacter sp.
Sitodiplosis mosellana	Celerinatantimonas diazotrophica	Hellea	psychrophilic sulfate-reducing bacterium LSv55	uncultured Fibrobacteres/Acidobacteria group bacterium
Skeletonema grevillei	Cerasicoccus	Holophaga	Psychroserpens	uncultured Flammeovirgaceae bacterium
Sorghum bicolor	cf. Wilmottia sp. CAWBG522	Holophagaceae	Puniceicoccus	uncultured Flexibacteraceae bacterium
Spumellaria	Chitinophaga	Hyphomonadaceae bacterium JC2236	Pyramimonas tetrarhynchus	uncultured Fluviicola sp.
Symbiodinium pilosum	Chlamydiales symbiont of Salmo salar	Hypnea sp. DWF-2004	Reinekea	uncultured forest soil bacterium
Tabularia tabulata	Chlorella mirabilis	Ideonella	Rhizobiales Incertae Sedis	uncultured gamma proteobacterium CHAB-IV-19
Talaromyces purpurogenus	Chlorobiaceae	Ilumatobacter	Rhodanobacter	uncultured gamma proteobacterium HF0200_24F15
Telonema	Chloroflexia	iron-reducing bacterium enrichment culture clone HN-HFO22	Rhodobacter sphaeroides	uncultured gamma proteobacterium HF4000_19M20
Thalassionema bacillare	Christensenella	Janthinobacterium sp. 42	Rhodobacteraceae bacterium D5-6.1	uncultured Granulosicoccaceae bacterium
Thalassiosira punctigera	Chroococcus	Kangiella	Rhodobiaceae	uncultured Haliscomenobacter sp.
Thalassiosira weissflogii	Chungangia	Kistimonas	Rhodocyclaceae	uncultured hydrocarbon seep bacterium BPC065
Thecofilosea	Citrobacter	Klebsiella	Rhodomicrobium	uncultured Hydrogenophaga sp.
Theileria annulata	Clostridiisalibacter	Kryptophanaron alfredi symbiont	Rhodomonas salina	uncultured Hyphomicrobiaceae bacterium
Trebouxiophyceae	Clostridium sensu stricto 1	Lactococcus lactis subsp. lactis	Rhodospira trueperi	uncultured Lactobacillus sp.
Trichodina pectenis	Coccinimonas marina	LD28 freshwater group	Rhodothermaceae	uncultured low G+C Gram-positive bacterium
Trimastix marina	Cohaesibacter	Legionella sp. LC2720	Rhodovulum phaeolacus	uncultured Lutibacter sp.
uncultured Boletaceae	Collinsella	Legionella tucsonensis	Rhynchosporium agropyri	uncultured Lysobacter sp.
uncultured Chlamydomonadaceae	Colwelliaceae	Legionellaceae	Rickettsia asiatica	uncultured Magnetococcus sp.
uncultured Closteriaceae	Compsopogon caeruleus	Leptolyngbya sp. CCAP 1442/1	Rickettsiaceae bacterium Os18	uncultured marine group I thaumarchaeote
uncultured Oxytrichidae	Conchiformibius	Leptolyngbya sp. LEGE 07088	Rivularia sp. PCC 7116	uncultured Marinobacter sp.
uncultured phototrophic eukaryote	Corynebacterium	Leptolyngbya sp. OU_8	Robiginitomaculum antarcticum DSM 21748	uncultured methanogenic archaeon
uncultured Telonema	Coxiellaceae	Leptolyngbya sp. RS03	Roseibacterium sp. JLT1202r	uncultured Methylococcaceae bacterium
unidentified protist 56059	Crenothrix	Leptospirillum	Roseobacter clade CHAB-I-5 lineage	uncultured Microgenomates bacterium
Urospora neglecta	Criblamydia sequanensis	Leptotrichiaceae	Roseobacter clade Marinomonas lineage	uncultured Novosphingobium sp.
Warnowia sp. BSL-2009a	Cryomorpha
