# Supplementary material for: A Pelagic Microbiome (Viruses to Protists) from a Small Cup of Seawater
Source: Viruses. 2017 Mar 17;9(3):47. doi: 10.3390/v9030047 (PMC5371802; doi:10.3390/v9030047)
Supplement: Supplementary file 1 [file viruses-09-00047-s001.zip › Supplementary revised/Supplementary_Table2.xlsx]

## Sheet: Venn_commons
S1 genus in common
	All contigs; T0 16S & 18S	all contigs; T1 16S & 18S	All contigs; T10 16s & 18s	All contigs; T10-R1 16s & 18s	All contigs; T10-R2 16s & 18s
Common to ALL	Phaeodactylum
Common 16s- 18s	Alexandrium
	Chlorella	Chlorella
	Chroomonas	Chroomonas
	Cicer
	Cucumis
	Cymbomonas	Cymbomonas
	Flintiella
	Guillardia
	Karlodinium	Karlodinium
	Nicotiana
	Pedinomonas	Pedinomonas
	Phaeodactylum
	Picea	Picea	Picea	Picea
	Porphyridium
	Prasinoderma	Prasinoderma	Prasinoderma
	Prototheca	Prototheca
	Prymnesium	Prymnesium	Prymnesium	Prymnesium	Prymnesium
	Pyramimonas
Common metagenome - 18s	Desmarestia
	Phaeodactylum
Common metagenome - 16s	Achromobacter
	Acidovorax	Acidovorax	Acidovorax	Acidovorax	Acidovorax
	Acinetobacter	Acinetobacter
	Actinobacteria	Actinobacteria	Actinobacteria	Actinobacteria	Actinobacteria
	Actinomyces	Actinomyces	Actinomyces	Actinomyces	Actinomyces
	Afipia
	Agrobacterium
	Ahrensia
	Alcanivorax	Alcanivorax	Alcanivorax
	Algicola	Algicola
	Alicyclobacillus
	Alkaliphilus
	Alphaproteobacteria	Alphaproteobacteria	Alphaproteobacteria	Alphaproteobacteria	Alphaproteobacteria
	Alteromonas	Alteromonas	Alteromonas	Alteromonas	Alteromonas
	Arthrobacter	Arthrobacter	Arthrobacter	Arthrobacter
	Asticcacaulis	Asticcacaulis
	Azoarcus
	Azotobacter
	Bacillales
	Bacillus	Bacillus	Bacillus	Bacillus
	Bacteria	Bacteria	Bacteria	Bacteria	Bacteria
	Betaproteobacteria	Betaproteobacteria	Betaproteobacteria	Betaproteobacteria	Betaproteobacteria
	Blastomonas
	Brachybacterium
	Bradyrhizobium	Bradyrhizobium	Bradyrhizobium
	Brevundimonas	Brevundimonas
	Burkholderia	Burkholderia	Burkholderia	Burkholderia	Burkholderia
	Calothrix	Calothrix
	Campylobacter
	Candidatus Aquiluna	Candidatus Aquiluna
	Candidatus Liberibacter
	Celeribacter
	Chitinophaga
	Chroococcidiopsis	Chroococcidiopsis
	Citrobacter
	Clostridium
	Corynebacterium
	Cupriavidus	Cupriavidus	Cupriavidus
	Curvibacter
	Cyanothece	Cyanothece
	Cycloclasticus	Cycloclasticus
	Dechloromonas	Dechloromonas
	Deinococcus
	Desulfotomaculum	Desulfotomaculum
	Dinoroseobacter
	Enterococcus
	Erythrobacter	Erythrobacter	Erythrobacter	Erythrobacter	Erythrobacter
	Erythrobacteraceae
	Fibrella	Fibrella
	Flavobacterium	Flavobacterium	Flavobacterium	Flavobacterium	Flavobacterium
	Fodinicurvata
	Gammaproteobacteria	Gammaproteobacteria	Gammaproteobacteria	Gammaproteobacteria	Gammaproteobacteria
	Gemmata	Gemmata	Gemmata
	Gilvimarinus
	Glaciecola	Glaciecola
	Gracilimonas	Gracilimonas
	Haliangium
	Halomonas	Halomonas	Halomonas
	Hirschia	Hirschia
	Hoeflea	Hoeflea	Hoeflea	Hoeflea
	Hydrogenophaga	Hydrogenophaga
	Hyphomicrobium	Hyphomicrobium	Hyphomicrobium
	Hyphomonas	Hyphomonas	Hyphomonas
	Ideonella
	Ilumatobacter
	Janthinobacterium
	Kiloniella	Kiloniella
	Kordiimonas	Kordiimonas
	Lachnospiraceae	Lachnospiraceae
	Legionella	Legionella
	Lentisphaera	Lentisphaera
	Leucothrix
	Limnobacter
	Loktanella	Loktanella	Loktanella	Loktanella	Loktanella
	Magnetospirillum	Magnetospirillum
	Marinobacter	Marinobacter
	Marinobacterium	Marinobacterium	Marinobacterium	Marinobacterium
	Massilia	Massilia	Massilia	Massilia	Massilia
	Mesorhizobium	Mesorhizobium
	Methylobacterium	Methylobacterium
	Methylocystis
	Methylosinus
	Microbacteriaceae	Microbacteriaceae
	Microbacterium
	Microbulbifer
	Micrococcus
	Micromonospora
	Mycobacterium	Mycobacterium
	Nesterenkonia
	Nitratireductor	Nitratireductor
	Nitrosococcus	Nitrosococcus
	Novosphingobium	Novosphingobium
	Oceanibaculum
	Oceanicaulis	Oceanicaulis
	Oceanicola	Oceanicola	Oceanicola	Oceanicola
	Oceaniovalibus	Oceaniovalibus	Oceaniovalibus
	Octadecabacter	Octadecabacter
	Oscillatoria
	Paenibacillus
	Pantoea	Pantoea
	Paracoccus	Paracoccus	Paracoccus
	Patulibacter	Phaeobacter
	Pelagibacterium
	Phaeobacter		Phaeobacter	Phaeobacter	Phaeobacter
	Phaeodactylum
	Phenylobacterium	Phenylobacterium
	Polaribacter	Polaribacter
	Polaromonas	Polaromonas
	Polynucleobacter	Polynucleobacter
	Ponticaulis
	Porphyrobacter	Porphyrobacter
	Prochlorococcus	Prochlorococcus	Prochlorococcus	Prochlorococcus	Prochlorococcus
	Propionibacterium
	Pseudoalteromonas	Pseudoalteromonas	Pseudoalteromonas	Pseudoalteromonas	Pseudoalteromonas
	Pseudomonas	Pseudomonas	Pseudomonas	Pseudomonas	Pseudomonas
	Pseudovibrio	Pseudovibrio
	Psychroflexus	Psychroflexus
	Ralstonia
	Ramlibacter	Ramlibacter	Ramlibacter	Ramlibacter
	Renibacterium	Renibacterium
	Rhizobium	Rhizobium
	Rhodanobacter
	Rhodobacter	Rhodobacter	Rhodobacter	Rhodobacter	Rhodobacter
	Rhodobacteraceae	Rhodobacteraceae	Rhodobacteraceae	Rhodobacteraceae	Rhodobacteraceae
	Rhodococcus	Rhodococcus
	Rhodopirellula	Rhodopirellula	Rhodopirellula	Rhodopirellula	Rhodopirellula
	Robiginitomaculum	Robiginitomaculum
	Roseobacter	Roseobacter	Roseobacter	Roseobacter	Roseobacter
	Roseovarius	Roseovarius	Roseovarius	Roseovarius
	Ruegeria	Ruegeria	Ruegeria	Ruegeria	Ruegeria
	Saccharina	Saccharina	Saccharina
	Salinisphaera
	Sandarakinorhabdus
	Schlesneria	Schlesneria
	Segetibacter	Segetibacter
	Serratia	Serratia	Serratia
	Shinella	Shinella
	Simiduia	Simiduia
	Sinorhizobium
	Sphingobium	Sphingobium	Sphingobium	Sphingobium	Sphingobium
	Sphingomonadaceae
	Sphingomonadales	Sphingomonadales
	Sphingomonas	Sphingomonas	Sphingomonas	Sphingomonas	Sphingomonas
	Sphingopyxis	Sphingopyxis	Sphingopyxis	Sphingopyxis
	Spirochaeta	Spirochaeta	Spirochaeta
	Spongiibacter	Spongiibacter
	Stenotrophomonas	Stenotrophomonas
	Streptococcus	Streptococcus
	Streptomyces
	Sulfitobacter	Sulfitobacter
	Synechococcus	Synechococcus	Synechococcus	Synechococcus	Synechococcus
	Thiothrix	Thiothrix	Thiothrix	Thiothrix	Thiothrix
	Tistrella	Tistrella
	Treponema	Treponema
	Tsukamurella
	Verrucomicrobia	Verrucomicrobia	Verrucomicrobia	Verrucomicrobia	Verrucomicrobia
	Vibrio	Vibrio	Vibrio	Vibrio	Vibrio
	Xanthobacteraceae	Xanthobacteraceae
	Xanthomonas
	Xenorhabdus
